# Supplementary material for: Suppression of Midgut Microbiota Impact Pyrethroid Susceptibility in Aedes aegypti
Source: Front Microbiol. 2022 Aug 1;13:761459. doi: 10.3389/fmicb.2022.761459 (PMC9376455; doi:10.3389/fmicb.2022.761459)
Supplement: Supplementary file 2 [file Data_Sheet_1.XLSX]

## Sheet: Phylum
	Total	A	B	C	D	H	I
Taxonomy	%	%	%	%	%	%	%
None;Other	0	0	0	0	0	0.001	0
k__Bacteria;p__Actinobacteria	0	0	0	0	0	0	0
k__Bacteria;p__Bacteroidetes	0.06	0.076	0.259	0.024	0	0	0
k__Bacteria;p__Cyanobacteria	0	0	0	0.002	0	0	0
k__Bacteria;p__Firmicutes	0.007	0	0.001	0.002	0	0	0.038
k__Bacteria;p__Proteobacteria	0.933	0.924	0.741	0.972	0.999	0.999	96.2
A:control group
B:exposed to permethrin
C: modification of microbiome with penicillin-streptomycin exposed to permethrin
D:modification of microbiome with gentamicin exposed to permethrin
H: modification of microbiome with penicillin-streptomycin
I: modification of microbiome with gentamicin

## Sheet: Order
	total	A	B	C	D	H	I
Taxonomy	%	%	%	%	%	%	%
None;Other;Other	0	0	0	0	0	0.001	0
k__Bacteria;p__Actinobacteria;c__Actinobacteria	0	0	0	0	0	0	0
k__Bacteria;p__Bacteroidetes;c__Flavobacteriia	0.06	0.076	0.259	0.024	0	0	0
k__Bacteria;p__Cyanobacteria;c__Chloroplast	0	0	0	0.001	0	0	0
k__Bacteria;p__Cyanobacteria;c__Cyanobacteria	0	0	0	0	0	0	0
k__Bacteria;p__Firmicutes;c__Bacilli	0.007	0	0.001	0.002	0	0	0.038
k__Bacteria;p__Proteobacteria;c__Alphaproteobacteria	0.001	0.003	0.004	0	0	0.001	0
k__Bacteria;p__Proteobacteria;c__Betaproteobacteria	0.305	0.005	0.003	0.009	0.001	0.861	0.952
k__Bacteria;p__Proteobacteria;c__Gammaproteobacteria	0.627	0.916	0.734	0.963	0.998	0.137	0.011

## Sheet: Class
	total	A	B	C	D	H	I
Taxonomy	%	%	%	%	%	%	%
None;Other;Other;Other	0	0	0	0	0	0.001	0
k__Bacteria;p__Actinobacteria;c__Actinobacteria;o__Corynebacteriales	0	0	0	0	0	0	0
k__Bacteria;p__Actinobacteria;c__Actinobacteria;o__Propionibacteriales	0	0	0	0	0	0	0
k__Bacteria;p__Bacteroidetes;c__Flavobacteriia;o__Flavobacteriales	0.06	0.076	0.259	0.024	0	0	0
k__Bacteria;p__Cyanobacteria;c__Chloroplast;o__NA	0	0	0	0.001	0	0	0
k__Bacteria;p__Cyanobacteria;c__Cyanobacteria;o__SubsectionV	0	0	0	0	0	0	0
k__Bacteria;p__Firmicutes;c__Bacilli;o__Bacillales	0.007	0	0.001	0.001	0	0	0.037
k__Bacteria;p__Firmicutes;c__Bacilli;o__Lactobacillales	0	0	0	0	0	0	0.001
k__Bacteria;p__Proteobacteria;c__Alphaproteobacteria;o__Rhizobiales	0	0	0.001	0	0	0	0
k__Bacteria;p__Proteobacteria;c__Alphaproteobacteria;o__Rhodospirillales	0.001	0.002	0.003	0	0	0	0
k__Bacteria;p__Proteobacteria;c__Alphaproteobacteria;o__Sphingomonadales	0	0.001	0	0	0	0.001	0
k__Bacteria;p__Proteobacteria;c__Betaproteobacteria;o__Burkholderiales	0.304	0.005	0.003	0.006	0.001	0.86	0.952
k__Bacteria;p__Proteobacteria;c__Betaproteobacteria;o__Methylophilales	0.001	0	0	0.002	0	0.001	0
k__Bacteria;p__Proteobacteria;c__Gammaproteobacteria;o__Aeromonadales	0.07	0.002	0	0.001	0.417	0	0
k__Bacteria;p__Proteobacteria;c__Gammaproteobacteria;o__Enterobacteriales	0.315	0.777	0.516	0.005	0.579	0.001	0.011
k__Bacteria;p__Proteobacteria;c__Gammaproteobacteria;o__Pseudomonadales	0.241	0.136	0.218	0.956	0.002	0.132	0
k__Bacteria;p__Proteobacteria;c__Gammaproteobacteria;o__Xanthomonadales	0.001	0	0	0.001	0	0.004	0

## Sheet: Family
	total	A	B	C	D	H	I
Taxonomy	%	%	%	%	%	%	%
None;Other;Other;Other;Other	0	0	0	0	0	0.001	0
k__Bacteria;p__Actinobacteria;c__Actinobacteria;o__Corynebacteriales;f__Corynebacteriaceae	0	0	0	0	0	0	0
k__Bacteria;p__Actinobacteria;c__Actinobacteria;o__Propionibacteriales;f__Nocardioidaceae	0	0	0	0	0	0	0
k__Bacteria;p__Actinobacteria;c__Actinobacteria;o__Propionibacteriales;f__Propionibacteriaceae	0	0	0	0	0	0	0
k__Bacteria;p__Bacteroidetes;c__Flavobacteriia;o__Flavobacteriales;f__Flavobacteriaceae	0.06	0.076	0.259	0.024	0	0	0
k__Bacteria;p__Cyanobacteria;c__Chloroplast;o__NA;f__NA	0	0	0	0.001	0	0	0
k__Bacteria;p__Cyanobacteria;c__Cyanobacteria;o__SubsectionV;f__FamilyI	0	0	0	0	0	0	0
k__Bacteria;p__Firmicutes;c__Bacilli;o__Bacillales;f__Bacillaceae	0	0	0.001	0	0	0	0
k__Bacteria;p__Firmicutes;c__Bacilli;o__Bacillales;f__Staphylococcaceae	0.006	0	0	0.001	0	0	0.037
k__Bacteria;p__Firmicutes;c__Bacilli;o__Lactobacillales;f__Aerococcaceae	0	0	0	0	0	0	0.001
k__Bacteria;p__Firmicutes;c__Bacilli;o__Lactobacillales;f__Streptococcaceae	0	0	0	0	0	0	0
k__Bacteria;p__Proteobacteria;c__Alphaproteobacteria;o__Rhizobiales;f__Rhizobiaceae	0	0	0.001	0	0	0	0
k__Bacteria;p__Proteobacteria;c__Alphaproteobacteria;o__Rhodospirillales;f__Acetobacteraceae	0	0	0.001	0	0	0	0
k__Bacteria;p__Proteobacteria;c__Alphaproteobacteria;o__Rhodospirillales;f__Rhodospirillaceae	0.001	0.002	0.001	0	0	0	0
k__Bacteria;p__Proteobacteria;c__Alphaproteobacteria;o__Sphingomonadales;f__Sphingomonadaceae	0	0.001	0	0	0	0.001	0
k__Bacteria;p__Proteobacteria;c__Betaproteobacteria;o__Burkholderiales;f__Alcaligenaceae	0.16	0.004	0	0.002	0.001	0	0.952
k__Bacteria;p__Proteobacteria;c__Betaproteobacteria;o__Burkholderiales;f__Burkholderiaceae	0.001	0.001	0.003	0.002	0	0.001	0
k__Bacteria;p__Proteobacteria;c__Betaproteobacteria;o__Burkholderiales;f__Comamonadaceae	0.144	0	0	0.002	0	0.859	0
k__Bacteria;p__Proteobacteria;c__Betaproteobacteria;o__Methylophilales;f__Methylophilaceae	0.001	0	0	0.002	0	0.001	0
k__Bacteria;p__Proteobacteria;c__Gammaproteobacteria;o__Aeromonadales;f__Aeromonadaceae	0.07	0.002	0	0.001	0.417	0	0
k__Bacteria;p__Proteobacteria;c__Gammaproteobacteria;o__Enterobacteriales;f__Enterobacteriaceae	0.315	0.777	0.516	0.005	0.579	0.001	0.011
k__Bacteria;p__Proteobacteria;c__Gammaproteobacteria;o__Pseudomonadales;f__Moraxellaceae	0.016	0.005	0.076	0.017	0	0	0
k__Bacteria;p__Proteobacteria;c__Gammaproteobacteria;o__Pseudomonadales;f__Pseudomonadaceae	0.225	0.132	0.142	0.94	0.002	0.132	0
k__Bacteria;p__Proteobacteria;c__Gammaproteobacteria;o__Xanthomonadales;f__Nevskiaceae	0	0	0	0.001	0	0	0
k__Bacteria;p__Proteobacteria;c__Gammaproteobacteria;o__Xanthomonadales;f__Solimonadaceae	0	0	0	0	0	0	0
k__Bacteria;p__Proteobacteria;c__Gammaproteobacteria;o__Xanthomonadales;f__Xanthomonadaceae	0.001	0	0	0	0	0.004	0

## Sheet: Genus
	total	A	B	C	D	H	I
Taxonomy	%	%	%	%	%	%	%
None;Other;Other;Other;Other;Other	0	0	0	0	0	0.001	0
k__Bacteria;p__Actinobacteria;c__Actinobacteria;o__Corynebacteriales;f__Corynebacteriaceae;g__Corynebacterium	0	0	0	0	0	0	0
k__Bacteria;p__Actinobacteria;c__Actinobacteria;o__Propionibacteriales;f__Nocardioidaceae;g__Nocardioides	0	0	0	0	0	0	0
k__Bacteria;p__Actinobacteria;c__Actinobacteria;o__Propionibacteriales;f__Propionibacteriaceae;g__Propionibacterium	0	0	0	0	0	0	0
k__Bacteria;p__Bacteroidetes;c__Flavobacteriia;o__Flavobacteriales;f__Flavobacteriaceae;g__Chryseobacterium	0.008	0.02	0.03	0	0	0	0
k__Bacteria;p__Bacteroidetes;c__Flavobacteriia;o__Flavobacteriales;f__Flavobacteriaceae;g__Elizabethkingia	0.052	0.056	0.228	0.024	0	0	0
k__Bacteria;p__Cyanobacteria;c__Chloroplast;o__NA;f__NA;g__Sugarcane	0	0	0	0.001	0	0	0
k__Bacteria;p__Cyanobacteria;c__Cyanobacteria;o__SubsectionV;f__FamilyI;g__NA	0	0	0	0	0	0	0
k__Bacteria;p__Firmicutes;c__Bacilli;o__Bacillales;f__Bacillaceae;g__Bacillus	0	0	0.001	0	0	0	0
k__Bacteria;p__Firmicutes;c__Bacilli;o__Bacillales;f__Staphylococcaceae;g__Staphylococcus	0.006	0	0	0.001	0	0	0.037
k__Bacteria;p__Firmicutes;c__Bacilli;o__Lactobacillales;f__Aerococcaceae;g__Aerococcus	0	0	0	0	0	0	0.001
k__Bacteria;p__Firmicutes;c__Bacilli;o__Lactobacillales;f__Streptococcaceae;g__Streptococcus	0	0	0	0	0	0	0
k__Bacteria;p__Proteobacteria;c__Alphaproteobacteria;o__Rhizobiales;f__Rhizobiaceae;g__Rhizobium	0	0	0.001	0	0	0	0
k__Bacteria;p__Proteobacteria;c__Alphaproteobacteria;o__Rhodospirillales;f__Acetobacteraceae;g__Asaia	0	0	0.001	0	0	0	0
k__Bacteria;p__Proteobacteria;c__Alphaproteobacteria;o__Rhodospirillales;f__Rhodospirillaceae;g__Azospirillum	0.001	0.002	0.001	0	0	0	0
k__Bacteria;p__Proteobacteria;c__Alphaproteobacteria;o__Sphingomonadales;f__Sphingomonadaceae;g__Sphingobium	0	0	0	0	0	0.001	0
k__Bacteria;p__Proteobacteria;c__Alphaproteobacteria;o__Sphingomonadales;f__Sphingomonadaceae;g__Sphingomonas	0	0.001	0	0	0	0	0
k__Bacteria;p__Proteobacteria;c__Betaproteobacteria;o__Burkholderiales;f__Alcaligenaceae;g__Bordetella	0.16	0.004	0	0.002	0.001	0	0.952
k__Bacteria;p__Proteobacteria;c__Betaproteobacteria;o__Burkholderiales;f__Burkholderiaceae;g__Burkholderia-Burkholderia-Paraburkholderia	0	0.001	0	0	0	0	0
k__Bacteria;p__Proteobacteria;c__Betaproteobacteria;o__Burkholderiales;f__Burkholderiaceae;g__Cupriavidus	0.001	0.001	0.003	0.002	0	0.001	0
k__Bacteria;p__Proteobacteria;c__Betaproteobacteria;o__Burkholderiales;f__Comamonadaceae;g__Acidovorax	0	0	0	0.001	0	0	0
k__Bacteria;p__Proteobacteria;c__Betaproteobacteria;o__Burkholderiales;f__Comamonadaceae;g__Delftia	0.143	0	0	0.001	0	0.859	0
k__Bacteria;p__Proteobacteria;c__Betaproteobacteria;o__Burkholderiales;f__Comamonadaceae;g__Schlegelella	0	0	0	0.001	0	0	0
k__Bacteria;p__Proteobacteria;c__Betaproteobacteria;o__Methylophilales;f__Methylophilaceae;g__Methylophilus	0.001	0	0	0.002	0	0.001	0
k__Bacteria;p__Proteobacteria;c__Gammaproteobacteria;o__Aeromonadales;f__Aeromonadaceae;g__Aeromonas	0.07	0.002	0	0.001	0.417	0	0
k__Bacteria;p__Proteobacteria;c__Gammaproteobacteria;o__Enterobacteriales;f__Enterobacteriaceae;g__Klebsiella	0.004	0.003	0.02	0	0	0	0
k__Bacteria;p__Proteobacteria;c__Gammaproteobacteria;o__Enterobacteriales;f__Enterobacteriaceae;g__Pantoea	0.136	0.43	0.384	0.001	0	0	0
k__Bacteria;p__Proteobacteria;c__Gammaproteobacteria;o__Enterobacteriales;f__Enterobacteriaceae;g__Serratia	0.175	0.344	0.112	0.004	0.579	0.001	0.011
k__Bacteria;p__Proteobacteria;c__Gammaproteobacteria;o__Pseudomonadales;f__Moraxellaceae;g__Acinetobacter	0.016	0.004	0.076	0.017	0	0	0
k__Bacteria;p__Proteobacteria;c__Gammaproteobacteria;o__Pseudomonadales;f__Moraxellaceae;g__Perlucidibaca	0	0.001	0	0	0	0	0
k__Bacteria;p__Proteobacteria;c__Gammaproteobacteria;o__Pseudomonadales;f__Pseudomonadaceae;g__Pseudomonas	0.225	0.132	0.142	0.94	0.002	0.132	0
k__Bacteria;p__Proteobacteria;c__Gammaproteobacteria;o__Xanthomonadales;f__Nevskiaceae;g__Nevskia	0	0	0	0.001	0	0	0
k__Bacteria;p__Proteobacteria;c__Gammaproteobacteria;o__Xanthomonadales;f__Solimonadaceae;g__NA	0	0	0	0	0	0	0
k__Bacteria;p__Proteobacteria;c__Gammaproteobacteria;o__Xanthomonadales;f__Xanthomonadaceae;g__Stenotrophomonas	0.001	0	0	0	0	0.004	0

## Sheet: Specie
	TOTAL	A	B	C	D	H	I
Taxonomy	%	%	%	%	%	%	%
None;Other;Other;Other;Other;Other;Other	0	0	0	0	0	0.001	0
k__Bacteria;p__Actinobacteria;c__Actinobacteria;o__Corynebacteriales;f__Corynebacteriaceae;g__Corynebacterium;s__pseudogenitalium-tuberculostearicum	0	0	0	0	0	0	0
k__Bacteria;p__Actinobacteria;c__Actinobacteria;o__Propionibacteriales;f__Nocardioidaceae;g__Nocardioides;s__aquiterrae	0	0	0	0	0	0	0
k__Bacteria;p__Actinobacteria;c__Actinobacteria;o__Propionibacteriales;f__Propionibacteriaceae;g__Propionibacterium;s__acnes	0	0	0	0	0	0	0
k__Bacteria;p__Bacteroidetes;c__Flavobacteriia;o__Flavobacteriales;f__Flavobacteriaceae;g__Chryseobacterium;s__zeae	0.008	0.02	0.03	0	0	0	0
k__Bacteria;p__Bacteroidetes;c__Flavobacteriia;o__Flavobacteriales;f__Flavobacteriaceae;g__Elizabethkingia;s__meningoseptica	0.052	0.056	0.228	0.024	0	0	0
k__Bacteria;p__Cyanobacteria;c__Chloroplast;o__NA;f__NA;g__Sugarcane;s__phytoplasma	0	0	0	0.001	0	0	0
k__Bacteria;p__Cyanobacteria;c__Cyanobacteria;o__SubsectionV;f__FamilyI;g__NA;s__sp23556	0	0	0	0	0	0	0
k__Bacteria;p__Firmicutes;c__Bacilli;o__Bacillales;f__Bacillaceae;g__Bacillus;s__sp25928	0	0	0.001	0	0	0	0
k__Bacteria;p__Firmicutes;c__Bacilli;o__Bacillales;f__Staphylococcaceae;g__Staphylococcus;s__arlettae	0.006	0	0	0	0	0	0.037
k__Bacteria;p__Firmicutes;c__Bacilli;o__Bacillales;f__Staphylococcaceae;g__Staphylococcus;s__cohnii-pettenkoferi	0	0	0	0	0	0	0
k__Bacteria;p__Firmicutes;c__Bacilli;o__Bacillales;f__Staphylococcaceae;g__Staphylococcus;s__saprophyticus	0	0	0	0.001	0	0	0
k__Bacteria;p__Firmicutes;c__Bacilli;o__Lactobacillales;f__Aerococcaceae;g__Aerococcus;s__urinaeequi-viridans	0	0	0	0	0	0	0.001
k__Bacteria;p__Firmicutes;c__Bacilli;o__Lactobacillales;f__Streptococcaceae;g__Streptococcus;s__NA	0	0	0	0	0	0	0
k__Bacteria;p__Firmicutes;c__Bacilli;o__Lactobacillales;f__Streptococcaceae;g__Streptococcus;s__cristatus	0	0	0	0	0	0	0
k__Bacteria;p__Proteobacteria;c__Alphaproteobacteria;o__Rhizobiales;f__Rhizobiaceae;g__Rhizobium;s__leguminosarum	0	0	0.001	0	0	0	0
k__Bacteria;p__Proteobacteria;c__Alphaproteobacteria;o__Rhodospirillales;f__Acetobacteraceae;g__Asaia;s__krungthepensis	0	0	0.001	0	0	0	0
k__Bacteria;p__Proteobacteria;c__Alphaproteobacteria;o__Rhodospirillales;f__Rhodospirillaceae;g__Azospirillum;s__sp45963-sp45976	0.001	0.002	0.001	0	0	0	0
k__Bacteria;p__Proteobacteria;c__Alphaproteobacteria;o__Sphingomonadales;f__Sphingomonadaceae;g__Sphingobium;s__yanoikuyae	0	0	0	0	0	0.001	0
k__Bacteria;p__Proteobacteria;c__Alphaproteobacteria;o__Sphingomonadales;f__Sphingomonadaceae;g__Sphingomonas;s__NA	0	0.001	0	0	0	0	0
k__Bacteria;p__Proteobacteria;c__Alphaproteobacteria;o__Sphingomonadales;f__Sphingomonadaceae;g__Sphingomonas;s__sp47908	0	0	0	0	0	0	0
k__Bacteria;p__Proteobacteria;c__Betaproteobacteria;o__Burkholderiales;f__Alcaligenaceae;g__Bordetella;s__hinzii-petrii	0.16	0.004	0	0.002	0.001	0	0.952
k__Bacteria;p__Proteobacteria;c__Betaproteobacteria;o__Burkholderiales;f__Burkholderiaceae;g__Burkholderia-Burkholderia-Paraburkholderia;s__cepacia-contaminans-lata	0	0.001	0	0	0	0	0
k__Bacteria;p__Proteobacteria;c__Betaproteobacteria;o__Burkholderiales;f__Burkholderiaceae;g__Cupriavidus;s__necator	0.001	0.001	0.003	0.002	0	0.001	0
k__Bacteria;p__Proteobacteria;c__Betaproteobacteria;o__Burkholderiales;f__Comamonadaceae;g__Acidovorax;s__radicis	0	0	0	0	0	0	0
k__Bacteria;p__Proteobacteria;c__Betaproteobacteria;o__Burkholderiales;f__Comamonadaceae;g__Acidovorax;s__temperans	0	0	0	0.001	0	0	0
k__Bacteria;p__Proteobacteria;c__Betaproteobacteria;o__Burkholderiales;f__Comamonadaceae;g__Delftia;s__lacustris-tsuruhatensis	0.143	0	0	0.001	0	0.859	0
k__Bacteria;p__Proteobacteria;c__Betaproteobacteria;o__Burkholderiales;f__Comamonadaceae;g__Schlegelella;s__aquatica	0	0	0	0.001	0	0	0
k__Bacteria;p__Proteobacteria;c__Betaproteobacteria;o__Methylophilales;f__Methylophilaceae;g__Methylophilus;s__leisingeri	0.001	0	0	0.002	0	0.001	0
k__Bacteria;p__Proteobacteria;c__Gammaproteobacteria;o__Aeromonadales;f__Aeromonadaceae;g__Aeromonas;s__dhakensis-hydrophila-taiwanensis	0.07	0.002	0	0.001	0.417	0	0
k__Bacteria;p__Proteobacteria;c__Gammaproteobacteria;o__Enterobacteriales;f__Enterobacteriaceae;g__Klebsiella;s__pneumoniae-quasipneumoniae	0.004	0.003	0.02	0	0	0	0
k__Bacteria;p__Proteobacteria;c__Gammaproteobacteria;o__Enterobacteriales;f__Enterobacteriaceae;g__Klebsiella;s__pneumoniae-variicola	0	0	0.001	0	0	0	0
k__Bacteria;p__Proteobacteria;c__Gammaproteobacteria;o__Enterobacteriales;f__Enterobacteriaceae;g__Pantoea;s__agglomerans-eucrina	0.136	0.43	0.384	0.001	0	0	0
k__Bacteria;p__Proteobacteria;c__Gammaproteobacteria;o__Enterobacteriales;f__Enterobacteriaceae;g__Serratia;s__marcescens	0.088	0.172	0.056	0.002	0.288	0	0.006
k__Bacteria;p__Proteobacteria;c__Gammaproteobacteria;o__Enterobacteriales;f__Enterobacteriaceae;g__Serratia;s__marcescens-nematodiphila	0.088	0.171	0.056	0.002	0.291	0.001	0.005
k__Bacteria;p__Proteobacteria;c__Gammaproteobacteria;o__Pseudomonadales;f__Moraxellaceae;g__Acinetobacter;s__baumannii-calcoaceticus	0.013	0.004	0.061	0.015	0	0	0
k__Bacteria;p__Proteobacteria;c__Gammaproteobacteria;o__Pseudomonadales;f__Moraxellaceae;g__Acinetobacter;s__johnsonii	0.002	0	0.013	0.001	0	0	0
k__Bacteria;p__Proteobacteria;c__Gammaproteobacteria;o__Pseudomonadales;f__Moraxellaceae;g__Acinetobacter;s__johnsonii-lwoffii	0	0	0.001	0	0	0	0
k__Bacteria;p__Proteobacteria;c__Gammaproteobacteria;o__Pseudomonadales;f__Moraxellaceae;g__Acinetobacter;s__towneri	0	0	0	0.001	0	0	0
k__Bacteria;p__Proteobacteria;c__Gammaproteobacteria;o__Pseudomonadales;f__Moraxellaceae;g__Acinetobacter;s__ursingii	0	0	0.001	0	0	0	0
k__Bacteria;p__Proteobacteria;c__Gammaproteobacteria;o__Pseudomonadales;f__Moraxellaceae;g__Perlucidibaca;s__piscinae	0	0.001	0	0	0	0	0
k__Bacteria;p__Proteobacteria;c__Gammaproteobacteria;o__Pseudomonadales;f__Pseudomonadaceae;g__Pseudomonas;s__aeruginosa-mendocina-pseudoalcaligenes	0	0	0	0	0	0	0
k__Bacteria;p__Proteobacteria;c__Gammaproteobacteria;o__Pseudomonadales;f__Pseudomonadaceae;g__Pseudomonas;s__azotoformans-fluorescens-synxantha	0.223	0.129	0.142	0.937	0.002	0.131	0
k__Bacteria;p__Proteobacteria;c__Gammaproteobacteria;o__Pseudomonadales;f__Pseudomonadaceae;g__Pseudomonas;s__fluorescens-fragi	0	0.002	0	0	0	0	0
k__Bacteria;p__Proteobacteria;c__Gammaproteobacteria;o__Pseudomonadales;f__Pseudomonadaceae;g__Pseudomonas;s__fluorescens-synxantha	0	0	0	0	0	0	0
k__Bacteria;p__Proteobacteria;c__Gammaproteobacteria;o__Pseudomonadales;f__Pseudomonadaceae;g__Pseudomonas;s__hunanensis-plecoglossicida-putida	0	0	0	0.001	0	0.001	0
k__Bacteria;p__Proteobacteria;c__Gammaproteobacteria;o__Pseudomonadales;f__Pseudomonadaceae;g__Pseudomonas;s__monteilii-putida-taiwanensis	0	0	0	0.001	0	0	0
k__Bacteria;p__Proteobacteria;c__Gammaproteobacteria;o__Pseudomonadales;f__Pseudomonadaceae;g__Pseudomonas;s__putida	0	0	0	0	0	0	0
k__Bacteria;p__Proteobacteria;c__Gammaproteobacteria;o__Xanthomonadales;f__Nevskiaceae;g__Nevskia;s__ramosa	0	0	0	0.001	0	0	0
k__Bacteria;p__Proteobacteria;c__Gammaproteobacteria;o__Xanthomonadales;f__Solimonadaceae;g__NA;s__sp64958	0	0	0	0	0	0	0
k__Bacteria;p__Proteobacteria;c__Gammaproteobacteria;o__Xanthomonadales;f__Xanthomonadaceae;g__Stenotrophomonas;s__maltophilia	0.001	0	0	0	0	0.004	0
